# Supplementary material for: Functional Connectivity of Language-Related Cerebellar Regions Is Reduced in Schizophrenia Patients
Source: Biomedicines. 2024 Feb 21;12(3):480. doi: 10.3390/biomedicines12030480 (PMC10968155; doi:10.3390/biomedicines12030480)
Supplement: Supplementary file 1 [file biomedicines-12-00480-s001.zip]

Archive with 1 entries (1 files):
- biomedicines-2874347-supplementary.pdf
